# Supplementary material for: Local Control, Survival, and Toxicity Outcomes with High-Dose-Rate Peri-Operative Interventional Radiotherapy (Brachytherapy) in Head and Neck Cancers: A Systematic Review
Source: J Pers Med. 2024 Aug 11;14(8):853. doi: 10.3390/jpm14080853 (PMC11355512; doi:10.3390/jpm14080853)
Supplement: Supplementary file 1 [file jpm-14-00853-s001.zip]

Archive with 6 entries (6 files):
- S1 Appendix A Search Strategy.docx
- __MACOSX/._S1 Appendix A Search Strategy.docx
- S2 Appendix B Risk of Bias Assessment.docx
- __MACOSX/._S2 Appendix B Risk of Bias Assessment.docx
- S3 Detailed Study Population and Intervention Characteristics.docx
- __MACOSX/._S3 Detailed Study Population and Intervention Characteristics.docx
